# Supplementary material for: Spontaneous Attenuation of Alcoholic Fermentation via the Dysfunction of Cyc8p in Saccharomyces cerevisiae
Source: Int J Mol Sci. 2023 Dec 25;25(1):304. doi: 10.3390/ijms25010304 (PMC10778621; doi:10.3390/ijms25010304)
Supplement: Supplementary file 1 [file ijms-25-00304-s001.zip]

Archive with 1 entries (1 files):
- ijms-2780459-supplementary.pdf
